# Supplementary material for: Effects of Melatonin Administration on Post-Stroke Delirium in Patients with Intracerebral Hemorrhage
Source: J Clin Med. 2023 Mar 1;12(5):1937. doi: 10.3390/jcm12051937 (PMC10004342; doi:10.3390/jcm12051937)
Supplement: Supplementary file 1 [file jcm-12-01937-s001.zip]

Archive with 1 entries (1 files):
- jcm-2213432-supplementary.pdf
